# Supplementary material for: Effect of Contamination by Phosphate Mining Effluent on Biocrust Microbial Community Structure and Cyanobacterial Diversity in a Hot Dry Desert
Source: Microorganisms. 2025 Nov 12;13(11):2580. doi: 10.3390/microorganisms13112580 (PMC12654040; doi:10.3390/microorganisms13112580)
Supplement: Supplementary file 1 [file microorganisms-13-02580-s001.zip]

Archive with 1 entries (1 files):
- microorganisms-3970421-supplementary.pdf
